# Supplementary material for: How Do Consumers Understand Food Processing? A Study on the Brazilian Population
Source: Foods. 2022 Aug 10;11(16):2396. doi: 10.3390/foods11162396 (PMC9407463; doi:10.3390/foods11162396)
Supplement: Supplementary file 1 [file foods-11-02396-s001.zip]

Archive with 1 entries (1 files):
- foods-1805003 - supplementary.pdf
